# Supplementary material for: Chemical Attributes of UK-Grown Tea and Identifying Catechin and Metabolite Dynamics in Green and Black Tea Using Metabolomics and Machine Learning
Source: Metabolites. 2026 Jan 21;16(1):84. doi: 10.3390/metabo16010084 (PMC12843885; doi:10.3390/metabo16010084)
Supplement: Supplementary file 1 [file metabolites-16-00084-s001.zip]

Archive with 1 entries (1 files):
- metabolites-3991766-supplementary.xls
