# Supplementary material for: Chemical Attributes of UK-Grown Tea and Identifying Catechin and Metabolite Dynamics in Green and Black Tea Using Metabolomics and Machine Learning
Source: Metabolites. 2026 Jan 21;16(1):84. doi: 10.3390/metabo16010084 (PMC12843885; doi:10.3390/metabo16010084)
Supplement: Supplementary file 1 [file metabolites-16-00084-s001.zip › metabolites-3991766-supplementary.xls]

## Sheet: Supplemental 1
Optimised LC-MS/MS parameters
Compound	Rt (min)	Transitions	Collision Energy (eV)
Epigallocatechin (EGC)	5.22	307.088>139.00	16
		307.088>162.92	21
Epicatechin (EC)	6.67	291.212>139.00	16
		291.212>227.17	14
Epigallocatechingallate (EGCG)	6.88	459.088>139.00	23
		459.088>289.00	9
Epicatechingallate (ECG)	10.14	443.088>123.00	19
		443.088>273.00	9
